# Supplementary material for: Combination of an Optically Induced Dielectrophoresis (ODEP) Mechanism and a Laminar Flow Pattern in a Microfluidic System for the Continuous Size-Based Sorting and Separation of Microparticles
Source: Biosensors (Basel). 2024 Jun 6;14(6):297. doi: 10.3390/bios14060297 (PMC11201910; doi:10.3390/bios14060297)
Supplement: Supplementary file 1 [file biosensors-14-00297-s001.zip]

Archive with 2 entries (2 files):
- Supplementary video clip.avi
- supplmentary material_biosensors_P.Y.Chu.pdf
